# Supplementary material for: Comprehensive analysis of the immunological implication and prognostic value of CXCR4 in non-small cell lung cancer
Source: Cancer Immunol Immunother. 2022 Oct 29;72(4):1029–45. doi: 10.1007/s00262-022-03298-y (PMC10025233; doi:10.1007/s00262-022-03298-y)
Supplement: Supplementary file 12 — Supplementary file12 (XLSX 12 KB) [file 262_2022_3298_MOESM12_ESM.xlsx]

## Sheet: Sheet1
Number	ID	Histology	immunotherapy response	Quantification of CXCR4 expression (base on 2-ΔΔCT)	Group (1=Non-responser; 2=Response)	Group (PCR-based )	Group (IHC-based)
1	1053500-23	LUSC	SD	0.00319305	1	Low	N/A
2	1056558-7	LUSC	PR	0.354312	2	High	N/A
3	1060563-15	LUSC	PR	0.0125896	2	Low	N/A
4	1021164-16	LUSC	SD	0.00878715	1	Low	Low
5	1051524-6	LUSC	PR	0.0529401	2	High	High
6	1021724-8	LUSC	PR	0.0366475	2	High	N/A
7	1021215-5	LUSC	PR	0.0156636	2	Low	N/A
8	1025245-8	LUSC	CR	0.0379086	2	High	N/A
9	1026568-11	LUSC	PR	0.0309037	2	High	N/A
10	1061458-20	LUSC	PR	0.0680716	2	High	High
11	1060435-9	LUSC	PR	0.0239739	2	High	N/A
12	1046388-6	LUSC	SD	0.0170631	1	Low	N/A
13	1052583-9	LUSC	SD	0.0148115	1	Low	High
14	1053110-9	LUSC	PR	0.0112926	2	Low	Low
15	1058843-6	LUSC	PR	0.018888	2	Low	N/A
16	1057794-23	LUSC	PR	0.00888473	2	Low	N/A
17	1061999-18	LUSC	PR	0.00428902	2	Low	Low
18	1022266-7	LUSC	PR	0.0285492	2	High	N/A
19	1041047-6	LUSC	SD	0.0578253	1	High	High
20	1048408-4	LUSC	PR	0.00741277	2	Low	N/A
21	1061200-8	LUSC	SD	0.0038206	1	Low	High
22	1020295-6	LUSC	CR	0.0815666	2	High	N/A
23	1028837-11	LUSC	PR	0.045805	2	High	High
24	1050020-8	LUSC	PR	0.012465	2	Low	Low
25	1038166-11	LUSC	PR	0.0729834	2	High	High
26	1062961-18	LUSC	SD	0.0143265	1	Low	High
27	1066537-6	LUSC	SD	0.0121033	1	Low	N/A
28	1044264-11	LUSC	PR	0.0422431	2	High	N/A
29	1058281-8	LUSC	SD	0.0129351	1	Low	N/A
30	1057327-8	LUSC	SD	0.00603303	1	Low	High
31	1066162-13	LUSC	PR	0.0141275	2	Low	High
32	1031733-12	LUSC	PR	0.0552	2	High	High
33	1024091-11	LUSC	SD	0.0380616	1	High	High
34	1032113-7	LUAD	PR	0.092388	2	High	N/A
35	1037233-5	LUAD	SD	0.00742433	1	Low	Low
36	1040268-15	LUAD	SD	0.014393	1	Low	N/A
37	1053654-8	LUAD	PR	0.0563783	2	High	High
38	1020113-9	LUAD	SD	0.0291823	1	High	High
39	1027981-14	LUAD	SD	0.0330516	1	High	Low
40	1066274-4	LUAD	SD	0.038368	1	High	Low
41	1028728-9	LUAD	SD	0.00416207	1	Low	Low
42	1034225-10	LUAD	SD	0.0105158	1	Low	Low
43	1053247-10	LUAD	SD	0.0471563	1	High	High
44	1066534-12	LUAD	SD	0.0169964	1	Low	High
45	1058383-15	LUAD	PR	0.00622961	2	Low	N/A
46	1031703-12	LUAD	PR	0.437959	2	High	Low
